# Supplementary material for: VHL suppresses autophagy and tumor growth through PHD1-dependent Beclin1 hydroxylation
Source: EMBO J. 2024 Feb 15;43(6):3. doi: 10.1038/s44318-024-00051-2 (PMC10943020; doi:10.1038/s44318-024-00051-2)
Supplement: Supplementary file 2 — Source Data Fig. 1 [file 44318_2024_51_MOESM2_ESM.zip]

Archive with 72 entries (66 files):
- SD Fig 1/
- SD Fig 1/.DS_Store
- __MACOSX/SD Fig 1/._.DS_Store
- SD Fig 1/Fig 1A/
- SD Fig 1/Source Data_Figure 1.xlsx
- __MACOSX/SD Fig 1/._Source Data_Figure 1.xlsx
- SD Fig 1/Fig 1D/
- SD Fig 1/Fig 1E/
- SD Fig 1/Fig 1A/.DS_Store
- __MACOSX/SD Fig 1/Fig 1A/._.DS_Store
- SD Fig 1/Fig 1A/VHL loss/
- SD Fig 1/Fig 1A/VHL WT/
- SD Fig 1/Fig 1D/Glc-.tiff
- __MACOSX/SD Fig 1/Fig 1D/._Glc-.tiff
- SD Fig 1/Fig 1D/.DS_Store
- __MACOSX/SD Fig 1/Fig 1D/._.DS_Store
- SD Fig 1/Fig 1D/Glc+.tiff
- __MACOSX/SD Fig 1/Fig 1D/._Glc+.tiff
- SD Fig 1/Fig 1D/VHL WT Glc-.tiff
- __MACOSX/SD Fig 1/Fig 1D/._VHL WT Glc-.tiff
- SD Fig 1/Fig 1D/VHL C162F Glc-.tiff
- __MACOSX/SD Fig 1/Fig 1D/._VHL C162F Glc-.tiff
- SD Fig 1/Fig 1E/Glc-.tiff
- __MACOSX/SD Fig 1/Fig 1E/._Glc-.tiff
- SD Fig 1/Fig 1E/.DS_Store
- __MACOSX/SD Fig 1/Fig 1E/._.DS_Store
- SD Fig 1/Fig 1E/Glc+.tiff
- __MACOSX/SD Fig 1/Fig 1E/._Glc+.tiff
- SD Fig 1/Fig 1E/VHL WT Glc-.tiff
- __MACOSX/SD Fig 1/Fig 1E/._VHL WT Glc-.tiff
- SD Fig 1/Fig 1E/VHL C162F Glc-.tiff
- __MACOSX/SD Fig 1/Fig 1E/._VHL C162F Glc-.tiff
- SD Fig 1/Fig 1A/VHL loss/.DS_Store
- __MACOSX/SD Fig 1/Fig 1A/VHL loss/._.DS_Store
- SD Fig 1/Fig 1A/VHL loss/Tumor5 VHL.tiff
- __MACOSX/SD Fig 1/Fig 1A/VHL loss/._Tumor5 VHL.tiff
- SD Fig 1/Fig 1A/VHL loss/Tumor4 VHL.tiff
- __MACOSX/SD Fig 1/Fig 1A/VHL loss/._Tumor4 VHL.tiff
- SD Fig 1/Fig 1A/VHL loss/Tumor6 p62.tiff
- __MACOSX/SD Fig 1/Fig 1A/VHL loss/._Tumor6 p62.tiff
- SD Fig 1/Fig 1A/VHL loss/Tumor6 LC3B.tiff
- __MACOSX/SD Fig 1/Fig 1A/VHL loss/._Tumor6 LC3B.tiff
- SD Fig 1/Fig 1A/VHL loss/Tumor5 LC3B.tiff
- __MACOSX/SD Fig 1/Fig 1A/VHL loss/._Tumor5 LC3B.tiff
- SD Fig 1/Fig 1A/VHL loss/Tumor4 LC3B.tiff
- __MACOSX/SD Fig 1/Fig 1A/VHL loss/._Tumor4 LC3B.tiff
- SD Fig 1/Fig 1A/VHL loss/Tumor5 p62.tiff
- __MACOSX/SD Fig 1/Fig 1A/VHL loss/._Tumor5 p62.tiff
- SD Fig 1/Fig 1A/VHL loss/Tumor4 p62.tiff
- __MACOSX/SD Fig 1/Fig 1A/VHL loss/._Tumor4 p62.tiff
- SD Fig 1/Fig 1A/VHL loss/Tumor6 VHL.tiff
- __MACOSX/SD Fig 1/Fig 1A/VHL loss/._Tumor6 VHL.tiff
- SD Fig 1/Fig 1A/VHL WT/Tumor1 LC3B.tiff
- __MACOSX/SD Fig 1/Fig 1A/VHL WT/._Tumor1 LC3B.tiff
- SD Fig 1/Fig 1A/VHL WT/.DS_Store
- __MACOSX/SD Fig 1/Fig 1A/VHL WT/._.DS_Store
- SD Fig 1/Fig 1A/VHL WT/Tumor2 VHL.tiff
- __MACOSX/SD Fig 1/Fig 1A/VHL WT/._Tumor2 VHL.tiff
- SD Fig 1/Fig 1A/VHL WT/Tumor3 VHL.tiff
- __MACOSX/SD Fig 1/Fig 1A/VHL WT/._Tumor3 VHL.tiff
- SD Fig 1/Fig 1A/VHL WT/Tumor1 p62.tiff
- __MACOSX/SD Fig 1/Fig 1A/VHL WT/._Tumor1 p62.tiff
- SD Fig 1/Fig 1A/VHL WT/Tumor2 p62.tiff
- __MACOSX/SD Fig 1/Fig 1A/VHL WT/._Tumor2 p62.tiff
- SD Fig 1/Fig 1A/VHL WT/Tumor3 p62.tiff
- __MACOSX/SD Fig 1/Fig 1A/VHL WT/._Tumor3 p62.tiff
- SD Fig 1/Fig 1A/VHL WT/Tumor3 LC3B.tiff
- __MACOSX/SD Fig 1/Fig 1A/VHL WT/._Tumor3 LC3B.tiff
- SD Fig 1/Fig 1A/VHL WT/Tumor1 VHL.tiff
- __MACOSX/SD Fig 1/Fig 1A/VHL WT/._Tumor1 VHL.tiff
- SD Fig 1/Fig 1A/VHL WT/Tumor2 LC3B.tiff
- __MACOSX/SD Fig 1/Fig 1A/VHL WT/._Tumor2 LC3B.tiff
