# Supplementary material for: VHL suppresses autophagy and tumor growth through PHD1-dependent Beclin1 hydroxylation
Source: EMBO J. 2024 Feb 15;43(6):3. doi: 10.1038/s44318-024-00051-2 (PMC10943020; doi:10.1038/s44318-024-00051-2)
Supplement: Supplementary file 2 — Source Data Fig. 1 [file 44318_2024_51_MOESM2_ESM.zip › SD Fig 1/Source Data_Figure 1.xlsx]

## Sheet: Figure 1
1a		LC3B staining score		p62 staining score
	case	VHL WT	VHL Loss	VHL WT	VHL Loss
	1	2	6	6	2
	2	3	5	6	1
	3	4	7	3	1
	4	2	8	7	2
	5	3	7	5	3
	6	6	7	6	4
	7	4	6	8	2
	8	4	8	5	1
	9	2	5	6	3
	10	4	7	7	1
	11	6	8	8	2
	12	5	4	6	2
	13	4	7	6	1
	14	2	6	7	1
	15	3	4	6	2
	16	4	7	8	2
	17	4	8	7	1
	18	5	8	6	1
	19	2	5	6	2
	20	3	5	7	2
	21	2	6	8	2
	22	5	7	6	2
	23	2	7	6	2
	24	2	6	7	1
	25	3	7	7	2
	26	5	7	8	2
	27	3	8	7	3
	28	4	8	7	2
	29	3	6	8	2
	30	5	6	7	1
		GFP-LC3 puncta per cell
1d				Flag-VHL WT	Flag-VHL C162F
	cell	+Glc	-Glc	-Glc	-Glc
	1	5	36	21	15
	2	12	67	31	24
	3	7	51	13	25
	4	4	44	21	6
	5	8	58	15	7
	6	10	88	8	17
	7	13	77	5	11
	8	7	59	12	9
	9	4	65	31	13
	10	3	57	21	6
	11	12	81	17	18
	12	15	78	13	4
	13	4	55	8	7
	14	1	61	7	2
	15	17	74	5	17
	16	4	58	17	16
	17	6	74	21	11
	18	27	63	28	22
	19	9	54	6	24
	20	2	91	10	26
	21	4	78	16	17
	22	8	46	19	21
	23	19	42	30	33
	24	16	77	17	24
	25	10	39	11	8
	26	5	70	8	11
	27	9	63	14	14
	28	11	61	13	12
	29	17	49	27	26
	30	21	39	21	9
1c		Fold change of PI(3)P									Fold change of PI(3)P
		MOCK		Flag-VHL WT	Flag-VHL WT	Flag-VHL C162F	Flag-VHL C162F				MOCK		Flag-VHL WT	Flag-VHL WT	Flag-VHL C162F	Flag-VHL C162F
	Experiment	+Glc	-Glc	+Glc	-Glc	+Glc	-Glc			Experiment	+Glc	-Glc	+Glc	-Glc	+Glc	-Glc
	1	0.86	4.88	0.76	2.11	0.82	2.25			1	0.97	5.15	0.83	2.22	1.05	1.75
	2	0.99	3.74	1.17	2.09	0.76	1.7			2	1.02	3.8	1.07	1.92	0.92	2.13
	3	1.21	4.65	0.85	1.86	0.9	1.84			3	1.07	4.45	0.86	1.81	1.08	2.36
	4	0.86	5.03	1.05	2.39	0.95	1.65			4	0.99	4.57	1.15	2.05	0.85	1.63
	5	0.95	3.7	0.85	2.36	0.89	2.23			5	0.9	4.38	0.81	2.36	0.78	2.44
	6	1.15	4.13	0.86	2.23	0.98	1.78			6	1.03	4.92	0.89	1.87	0.96	2.32
1e		LC3 puncta per cell
				Flag-VHL WT	Flag-VHL C162F
	cell	+Glc	-Glc	-Glc	-Glc
	1	14	71	12	25
	2	12	53	18	6
	3	1	55	24	7
	4	3	74	33	8
	5	24	69	11	16
	6	15	83	33	17
	7	11	81	5	25
	8	3	76	21	18
	9	4	63	13	17
	10	5	44	16	5
	11	2	49	7	19
	12	7	64	13	23
	13	20	54	22	28
	14	4	67	8	22
	15	2	43	14	18
	16	1	70	16	25
	17	5	46	2	26
	18	6	81	5	17
	19	16	63	8	18
	20	9	36	19	7
	21	16	47	9	29
	22	22	72	18	17
	23	9	58	11	24
	24	10	75	20	21
	25	7	61	12	15
	26	3	52	8	9
	27	18	43	11	16
	28	21	66	23	12
	29	3	37	28	32
	30	5	62	17	28
