# Supplementary material for: VHL suppresses autophagy and tumor growth through PHD1-dependent Beclin1 hydroxylation
Source: EMBO J. 2024 Feb 15;43(6):3. doi: 10.1038/s44318-024-00051-2 (PMC10943020; doi:10.1038/s44318-024-00051-2)
Supplement: Supplementary file 3 — Source Data Fig. 2 [file 44318_2024_51_MOESM3_ESM.zip]

Archive with 3 entries (2 files):
- SD Fig 2/
- SD Fig 2/SD-Fig 2.jpg
- __MACOSX/SD Fig 2/._SD-Fig 2.jpg
