# Supplementary material for: VHL suppresses autophagy and tumor growth through PHD1-dependent Beclin1 hydroxylation
Source: EMBO J. 2024 Feb 15;43(6):3. doi: 10.1038/s44318-024-00051-2 (PMC10943020; doi:10.1038/s44318-024-00051-2)
Supplement: Supplementary file 4 — Source Data Fig. 3 [file 44318_2024_51_MOESM4_ESM.zip]

Archive with 53 entries (48 files):
- SD Fig 3/
- SD Fig 3/.DS_Store
- __MACOSX/SD Fig 3/._.DS_Store
- SD Fig 3/Fig 3C/
- SD Fig 3/Fig 3D/
- SD Fig 3/Fig 3J/
- SD Fig 3/Source Data_Figure 3.xlsx
- __MACOSX/SD Fig 3/._Source Data_Figure 3.xlsx
- SD Fig 3/Fig 3I/
- SD Fig 3/Fig 3C/Glc- VHL WT.tiff
- __MACOSX/SD Fig 3/Fig 3C/._Glc- VHL WT.tiff
- SD Fig 3/Fig 3C/.DS_Store
- __MACOSX/SD Fig 3/Fig 3C/._.DS_Store
- SD Fig 3/Fig 3C/Glc- VHL Y98H.tiff
- __MACOSX/SD Fig 3/Fig 3C/._Glc- VHL Y98H.tiff
- SD Fig 3/Fig 3C/Glc- mock.tiff
- __MACOSX/SD Fig 3/Fig 3C/._Glc- mock.tiff
- SD Fig 3/Fig 3C/Glc- VHL W117R.tiff
- __MACOSX/SD Fig 3/Fig 3C/._Glc- VHL W117R.tiff
- SD Fig 3/Fig 3C/Glc- VHL Y111H.tiff
- __MACOSX/SD Fig 3/Fig 3C/._Glc- VHL Y111H.tiff
- SD Fig 3/Fig 3D/.DS_Store
- __MACOSX/SD Fig 3/Fig 3D/._.DS_Store
- SD Fig 3/Fig 3D/Glc- VHLWT.tiff
- __MACOSX/SD Fig 3/Fig 3D/._Glc- VHLWT.tiff
- SD Fig 3/Fig 3D/Glc- VHL Y98H.tiff
- __MACOSX/SD Fig 3/Fig 3D/._Glc- VHL Y98H.tiff
- SD Fig 3/Fig 3D/Glc- mock.tiff
- __MACOSX/SD Fig 3/Fig 3D/._Glc- mock.tiff
- SD Fig 3/Fig 3D/Glc- VHL W117R.tiff
- __MACOSX/SD Fig 3/Fig 3D/._Glc- VHL W117R.tiff
- SD Fig 3/Fig 3D/Glc- VHL Y111H.tiff
- __MACOSX/SD Fig 3/Fig 3D/._Glc- VHL Y111H.tiff
- SD Fig 3/Fig 3J/.DS_Store
- __MACOSX/SD Fig 3/Fig 3J/._.DS_Store
- SD Fig 3/Fig 3J/Glc- shPHD1.tiff
- __MACOSX/SD Fig 3/Fig 3J/._Glc- shPHD1.tiff
- SD Fig 3/Fig 3J/Glc- shPHD3.tiff
- __MACOSX/SD Fig 3/Fig 3J/._Glc- shPHD3.tiff
- SD Fig 3/Fig 3J/Glc- shPHD2.tiff
- __MACOSX/SD Fig 3/Fig 3J/._Glc- shPHD2.tiff
- SD Fig 3/Fig 3J/Glc- Mock.tiff
- __MACOSX/SD Fig 3/Fig 3J/._Glc- Mock.tiff
- SD Fig 3/Fig 3I/.DS_Store
- __MACOSX/SD Fig 3/Fig 3I/._.DS_Store
- SD Fig 3/Fig 3I/Glc- shPHD1.tiff
- __MACOSX/SD Fig 3/Fig 3I/._Glc- shPHD1.tiff
- SD Fig 3/Fig 3I/Glc- shPHD3.tiff
- __MACOSX/SD Fig 3/Fig 3I/._Glc- shPHD3.tiff
- SD Fig 3/Fig 3I/Glc- shPHD2.tiff
- __MACOSX/SD Fig 3/Fig 3I/._Glc- shPHD2.tiff
- SD Fig 3/Fig 3I/Glc- mock.tiff
- __MACOSX/SD Fig 3/Fig 3I/._Glc- mock.tiff
