# Supplementary material for: VHL suppresses autophagy and tumor growth through PHD1-dependent Beclin1 hydroxylation
Source: EMBO J. 2024 Feb 15;43(6):3. doi: 10.1038/s44318-024-00051-2 (PMC10943020; doi:10.1038/s44318-024-00051-2)
Supplement: Supplementary file 4 — Source Data Fig. 3 [file 44318_2024_51_MOESM4_ESM.zip › SD Fig 3/Source Data_Figure 3.xlsx]

## Sheet: Figure 3
3B		Fold change of PI(3)P (786-O)
		⁄	⁄	Flag-VHL WT	Flag-VHL Y98H	Flag-VHL Y111H	Flag-VHL W117R
	Experiment	+Glc	-Glc	-Glc	-Glc	-Glc	-Glc
	1	1.1	3.92	1.96	4.08	4.99	4.9
	2	0.87	4.9	2.05	5.76	5.07	5.52
	3	0.97	4.98	1.96	3.9	4.46	4.12
	4	0.83	5.31	2.49	4.99	5.76	4.82
	5	1.15	4.38	2.32	4.75	4.82	5.41
	6	1.07	4.88	2.19	5.87	5.24	4.8
		Fold change of PI(3)P (RCC-4)
		⁄	⁄	Flag-VHL WT	Flag-VHL Y98H	Flag-VHL Y111H	Flag-VHL W117R
	Experiment	+Glc	-Glc	-Glc	-Glc	-Glc	-Glc
	1	1.04	4.24	2.66	5.39	4.05	4.48
	2	0.96	5.23	1.94	3.77	5.16	5.41
	3	1.19	4.28	2.18	4.64	3.97	3.75
	4	0.92	5.46	2.21	4.7	5.15	4.7
	5	1.04	4.35	1.93	4.66	4.85	5.27
	6	0.88	3.84	1.83	5.31	4.86	4.13
3C		GFP-LC3 puncta per cell upon glucose deprivation
	Cell	⁄	Flag-VHL WT	Flag-VHL Y98H	Flag-VHL Y111H	Flag-VHL W117R
	1	67	26	75	49	58
	2	43	12	62	60	70
	3	67	19	75	88	69
	4	47	14	61	76	82
	5	78	7	89	69	84
	6	76	19	61	79	60
	7	86	14	87	91	73
	8	62	6	66	84	88
	9	58	33	47	66	90
	10	62	13	78	59	65
	11	77	26	46	67	59
	12	49	8	59	84	69
	13	52	31	84	72	72
	14	85	37	68	64	49
	15	79	26	75	72	66
	16	46	12	68	43	68
	17	68	9	59	58	53
	18	73	18	77	52	67
	19	89	24	72	77	81
	20	42	21	58	68	96
	21	63	14	73	59	88
	22	75	13	95	75	69
	23	37	18	78	82	79
	24	72	27	86	98	68
	25	74	12	82	61	71
	26	63	19	79	103	69
	27	61	24	66	84	62
	28	58	7	56	62	69
	29	69	11	70	47	58
	30	46	15	67	55	70
3D		LC3 puncta per cell upon glucose deprivation
	Cell	⁄	Flag-VHL WT	Flag-VHL Y98H	Flag-VHL Y111H	Flag-VHL W117R
	1	52	19	64	59	73
	2	75	15	67	61	54
	3	77	17	81	76	82
	4	81	12	71	86	68
	5	53	9	72	58	82
	6	84	27	56	74	77
	7	58	17	73	68	72
	8	72	19	98	66	89
	9	66	28	55	78	61
	10	73	33	73	66	59
	11	51	21	62	71	67
	12	67	11	72	62	82
	13	60	33	72	69	69
	14	88	10	80	53	70
	15	96	8	58	68	82
	16	74	11	53	78	80
	17	69	9	68	71	82
	18	82	5	83	82	60
	19	68	28	66	59	77
	20	58	22	64	87	73
	21	72	17	85	92	69
	22	59	15	90	55	68
	23	82	20	63	79	74
	24	78	21	83	75	79
	25	97	18	57	81	65
	26	88	9	73	58	73
	27	67	14	74	72	79
	28	63	11	54	78	84
	29	89	7	58	68	45
	30	65	9	51	89	52
3H		Fold change of PI(3)P (SN-12C)
		⁄	⁄	PHD1 shRNA	PHD2 shRNA	PHD3 shRNA
	Experiment	+Glc	-Glc	-Glc	-Glc	-Glc
	1	0.95	2	3.83	2.27	2.1
	2	1.09	2.28	4.98	1.89	1.71
	3	1.04	2.15	4.27	2.06	2.22
	4	0.96	1.89	4.74	1.96	2.44
	5	0.98	2.04	5.15	2.44	2.49
	6	1	2.05	4.79	2.14	1.82
		Fold change of PI(3)P (TK-10)
		⁄	⁄	PHD1 shRNA	PHD2 shRNA	PHD3 shRNA
	Experiment	+Glc	-Glc	-Glc	-Glc	-Glc
	1	0.93	1.98	4.63	1.97	1.92
	2	1.13	2.16	5.52	1.84	2.1
	3	1.04	2.38	4.29	2.04	2.55
	4	0.86	1.81	5.17	1.8	1.87
	5	1.01	2.47	3.6	2.37	2.43
	6	1.05	1.86	5.38	2.48	2.12
3I		GFP-LC3 puncta per cell upon glucose deprivation (SN-12C)
		⁄	PHD1 shRNA	PHD2 shRNA	PHD3 shRNA
	Cell	-Glc	-Glc	-Glc	-Glc
	1	17	57	15	15
	2	13	68	16	13
	3	8	79	6	9
	4	25	82	11	23
	5	16	78	22	27
	6	13	67	18	12
	7	11	63	19	25
	8	18	67	31	29
	9	5	87	16	15
	10	16	59	14	17
	11	26	69	17	12
	12	31	81	30	27
	13	11	77	21	7
	14	20	80	18	11
	15	9	58	13	10
	16	7	64	8	8
	17	10	73	11	19
	18	17	81	9	10
	19	11	50	13	28
	20	5	79	19	30
	21	12	55	15	13
	22	13	73	8	18
	23	18	61	19	6
	24	22	89	23	8
	25	19	73	6	19
	26	6	70	16	23
	27	11	77	19	14
	28	17	58	28	12
	29	18	85	14	19
	30	23	90	8	14
3J		LC3 puncta per cell upon glucose deprivation (SN-12C)
		⁄	PHD1 shRNA	PHD2 shRNA	PHD3 shRNA
	Cell	-Glc	-Glc	-Glc	-Glc
	1	16	83	17	14
	2	18	62	21	21
	3	15	76	12	15
	4	24	66	14	11
	5	11	56	15	9
	6	9	71	7	17
	7	10	73	14	18
	8	18	65	8	27
	9	16	69	4	21
	10	23	79	25	18
	11	27	59	10	14
	12	16	80	21	11
	13	7	75	18	18
	14	12	81	12	12
	15	17	85	8	12
	16	28	73	6	16
	17	21	70	18	10
	18	30	47	13	21
	19	13	65	22	23
	20	8	69	13	8
	21	16	76	9	6
	22	9	60	12	10
	23	7	63	18	18
	24	19	82	23	26
	25	20	60	19	19
	26	24	76	13	16
	27	14	72	11	19
	28	18	83	10	8
	29	13	71	27	16
	30	12	69	15	16
