# Supplementary material for: VHL suppresses autophagy and tumor growth through PHD1-dependent Beclin1 hydroxylation
Source: EMBO J. 2024 Feb 15;43(6):3. doi: 10.1038/s44318-024-00051-2 (PMC10943020; doi:10.1038/s44318-024-00051-2)
Supplement: Supplementary file 5 — Source Data Fig. 4 [file 44318_2024_51_MOESM5_ESM.zip]

Archive with 41 entries (36 files):
- SD Fig 4/
- SD Fig 4/Source Data_Figure 4.xlsx
- __MACOSX/SD Fig 4/._Source Data_Figure 4.xlsx
- SD Fig 4/.DS_Store
- __MACOSX/SD Fig 4/._.DS_Store
- SD Fig 4/Fig 4J/
- SD Fig 4/Fig 4K/
- SD Fig 4/Fig 4G/
- SD Fig 4/Fig 4H/
- SD Fig 4/Fig 4J/.DS_Store
- __MACOSX/SD Fig 4/Fig 4J/._.DS_Store
- SD Fig 4/Fig 4J/Glc- Beclin1 WT+VHL.tiff
- __MACOSX/SD Fig 4/Fig 4J/._Glc- Beclin1 WT+VHL.tiff
- SD Fig 4/Fig 4J/Glc- Beclin1 WT.tiff
- __MACOSX/SD Fig 4/Fig 4J/._Glc- Beclin1 WT.tiff
- SD Fig 4/Fig 4J/Glc- Beclin1 P54A+VHL.tiff
- __MACOSX/SD Fig 4/Fig 4J/._Glc- Beclin1 P54A+VHL.tiff
- SD Fig 4/Fig 4K/.DS_Store
- __MACOSX/SD Fig 4/Fig 4K/._.DS_Store
- SD Fig 4/Fig 4K/Glc- Beclin1 WT+VHL.tiff
- __MACOSX/SD Fig 4/Fig 4K/._Glc- Beclin1 WT+VHL.tiff
- SD Fig 4/Fig 4K/Glc- Beclin1 WT.tiff
- __MACOSX/SD Fig 4/Fig 4K/._Glc- Beclin1 WT.tiff
- SD Fig 4/Fig 4K/Glc- Beclin1 P54A+VHL.tiff
- __MACOSX/SD Fig 4/Fig 4K/._Glc- Beclin1 P54A+VHL.tiff
- SD Fig 4/Fig 4G/Glc- Beclin1 P54A-C1.tiff
- __MACOSX/SD Fig 4/Fig 4G/._Glc- Beclin1 P54A-C1.tiff
- SD Fig 4/Fig 4G/.DS_Store
- __MACOSX/SD Fig 4/Fig 4G/._.DS_Store
- SD Fig 4/Fig 4G/Glc- Beclin1 WT.tiff
- __MACOSX/SD Fig 4/Fig 4G/._Glc- Beclin1 WT.tiff
- SD Fig 4/Fig 4G/Glc- Beclin1 P54A-C2.tiff
- __MACOSX/SD Fig 4/Fig 4G/._Glc- Beclin1 P54A-C2.tiff
- SD Fig 4/Fig 4H/Glc- Beclin1 P54A-C1.tiff
- __MACOSX/SD Fig 4/Fig 4H/._Glc- Beclin1 P54A-C1.tiff
- SD Fig 4/Fig 4H/.DS_Store
- __MACOSX/SD Fig 4/Fig 4H/._.DS_Store
- SD Fig 4/Fig 4H/Glc- Beclin1 WT.tiff
- __MACOSX/SD Fig 4/Fig 4H/._Glc- Beclin1 WT.tiff
- SD Fig 4/Fig 4H/Glc- Beclin1 P54A-C2.tiff
- __MACOSX/SD Fig 4/Fig 4H/._Glc- Beclin1 P54A-C2.tiff
