# Supplementary material for: VHL suppresses autophagy and tumor growth through PHD1-dependent Beclin1 hydroxylation
Source: EMBO J. 2024 Feb 15;43(6):3. doi: 10.1038/s44318-024-00051-2 (PMC10943020; doi:10.1038/s44318-024-00051-2)
Supplement: Supplementary file 5 — Source Data Fig. 4 [file 44318_2024_51_MOESM5_ESM.zip › SD Fig 4/Source Data_Figure 4.xlsx]

## Sheet: Figure 4
		Fold change of PI(3)P (SN-12C)
		Beclin1 WT		Beclin1 P54A-C1	Beclin1 P54A-C2
	Experiment	+Glc	-Glc	-Glc	-Glc
	1	1.04	2.27	5.11	3.96
	2	1.01	2.14	4.08	3.98
	3	0.93	2	5.27	4.9
	4	1.08	2.45	4.23	4.9
	5	0.92	2.34	4.43	5.19
	6	1.02	1.99	4.92	4.85
		Fold change of PI(3)P (TK-10)
		Beclin1 WT		Beclin1 P54A-C1	Beclin1 P54A-C2
	Experiment	+Glc	-Glc	-Glc	-Glc
	1	1.07	2.15	5.4	4.14
	2	0.93	2.63	3.91	3.98
	3	0.94	1.86	4.38	5.13
	4	1.1	2.17	4.24	5.63
	5	1.02	1.95	4.01	3.95
	6	0.91	1.92	4.92	4.12
4G		GFP-LC3 puncta per cell upon glucose deprivation (SN-12C)
		Beclin1 WT	Beclin1 P54A-C1	Beclin1 P54A-C2
	Cell	-Glc	-Glc	-Glc
	1	23	71	55
	2	14	67	64
	3	12	53	70
	4	11	79	58
	5	8	64	62
	6	18	71	75
	7	19	60	68
	8	12	72	63
	9	9	78	70
	10	6	71	72
	11	21	83	84
	12	5	81	70
	13	18	78	52
	14	13	71	79
	15	18	64	68
	16	10	69	62
	17	7	59	69
	18	28	52	72
	19	20	69	79
	20	17	73	66
	21	14	79	71
	22	18	80	60
	23	14	84	54
	24	11	81	52
	25	17	69	79
	26	16	77	83
	27	24	63	90
	28	18	58	67
	29	23	61	82
	30	19	66	65
4H		LC3 puncta per cell upon glucose deprivation (SN-12C)
		Beclin1 WT	Beclin1 P54A-C1	Beclin1 P54A-C2
	Cell	-Glc	-Glc	-Glc
	1	18	59	72
	2	11	59	68
	3	8	68	61
	4	16	69	54
	5	13	57	66
	6	23	75	78
	7	17	77	74
	8	19	69	80
	9	24	64	57
	10	17	85	84
	11	11	55	75
	12	15	58	82
	13	9	72	91
	14	17	80	63
	15	6	69	60
	16	8	58	74
	17	19	66	70
	18	25	48	79
	19	10	75	65
	20	27	70	74
	21	21	58	68
	22	17	96	68
	23	19	82	48
	24	14	70	28
	25	13	81	60
	26	8	68	69
	27	19	68	74
	28	13	56	60
	29	12	60	73
	30	20	62	60
4J		GFP-LC3 puncta per cell upon glucose deprivation (786-O)
		⁄	HA-VHL
		Beclin1 WT	Beclin1 WT	Beclin1 P54A
	Cell	-Glc	-Glc	-Glc
	1	57	11	58
	2	67	12	76
	3	54	19	54
	4	66	8	77
	5	74	16	65
	6	65	22	68
	7	81	9	68
	8	63	10	62
	9	67	16	80
	10	80	18	82
	11	58	26	59
	12	60	20	83
	13	70	18	80
	14	73	14	73
	15	85	15	71
	16	62	7	64
	17	69	25	68
	18	58	12	71
	19	69	10	62
	20	62	29	58
	21	58	18	72
	22	50	7	53
	23	62	16	60
	24	63	15	49
	25	66	12	63
	26	57	20	52
	27	54	23	48
	28	49	21	54
	29	61	27	62
	30	63	11	68
4K		LC3 puncta per cell upon glucose deprivation (786-O)
		⁄	HA-VHL
		Beclin1 WT	Beclin1 WT	Beclin1 P54A
	Cell	-Glc	-Glc	-Glc
	1	68	19	69
	2	75	16	58
	3	63	21	79
	4	73	6	64
	5	54	14	77
	6	62	24	63
	7	79	12	74
	8	73	17	62
	9	60	28	80
	10	58	33	66
	11	60	29	48
	12	62	17	52
	13	73	11	73
	14	76	6	70
	15	59	10	68
	16	70	8	62
	17	72	21	59
	18	63	18	82
	19	57	12	63
	20	43	14	77
	21	70	18	45
	22	55	24	66
	23	63	12	62
	24	66	18	83
	25	56	19	79
	26	88	9	63
	27	90	20	59
	28	51	16	69
	29	60	26	57
	30	56	15	64
