# Supplementary material for: VHL suppresses autophagy and tumor growth through PHD1-dependent Beclin1 hydroxylation
Source: EMBO J. 2024 Feb 15;43(6):3. doi: 10.1038/s44318-024-00051-2 (PMC10943020; doi:10.1038/s44318-024-00051-2)
Supplement: Supplementary file 6 — Source Data Fig. 5 [file 44318_2024_51_MOESM6_ESM.zip]

Archive with 86 entries (82 files):
- SD Fig 5/
- SD Fig 5/.DS_Store
- __MACOSX/SD Fig 5/._.DS_Store
- SD Fig 5/Source Data_Figure 5.xlsx
- __MACOSX/SD Fig 5/._Source Data_Figure 5.xlsx
- SD Fig 5/Fig 5I/
- SD Fig 5/Fig 5G/
- SD Fig 5/Fig 5E/
- SD Fig 5/Fig 5I/.DS_Store
- __MACOSX/SD Fig 5/Fig 5I/._.DS_Store
- SD Fig 5/Fig 5I/mock.tiff
- __MACOSX/SD Fig 5/Fig 5I/._mock.tiff
- SD Fig 5/Fig 5I/PT2385.tiff
- __MACOSX/SD Fig 5/Fig 5I/._PT2385.tiff
- SD Fig 5/Fig 5I/SAR405.tiff
- __MACOSX/SD Fig 5/Fig 5I/._SAR405.tiff
- SD Fig 5/Fig 5I/PT2385+SAR405.tiff
- __MACOSX/SD Fig 5/Fig 5I/._PT2385+SAR405.tiff
- SD Fig 5/Fig 5G/.DS_Store
- __MACOSX/SD Fig 5/Fig 5G/._.DS_Store
- SD Fig 5/Fig 5G/Beclin1 WT LC3B.tiff
- __MACOSX/SD Fig 5/Fig 5G/._Beclin1 WT LC3B.tiff
- SD Fig 5/Fig 5G/Beclin1 P54A P54-OH.tiff
- __MACOSX/SD Fig 5/Fig 5G/._Beclin1 P54A P54-OH.tiff
- SD Fig 5/Fig 5G/Beclin1 WT p62.tiff
- __MACOSX/SD Fig 5/Fig 5G/._Beclin1 WT p62.tiff
- SD Fig 5/Fig 5G/VHL+Beclin1 WT p62.tiff
- __MACOSX/SD Fig 5/Fig 5G/._VHL+Beclin1 WT p62.tiff
- SD Fig 5/Fig 5G/VHL+Beclin1 P54A VHL.tiff
- __MACOSX/SD Fig 5/Fig 5G/._VHL+Beclin1 P54A VHL.tiff
- SD Fig 5/Fig 5G/Beclin1 P54A VHL.tiff
- __MACOSX/SD Fig 5/Fig 5G/._Beclin1 P54A VHL.tiff
- SD Fig 5/Fig 5G/Beclin1 P54A LC3B.tiff
- __MACOSX/SD Fig 5/Fig 5G/._Beclin1 P54A LC3B.tiff
- SD Fig 5/Fig 5G/VHL+Beclin1 WT P54-OH.tiff
- __MACOSX/SD Fig 5/Fig 5G/._VHL+Beclin1 WT P54-OH.tiff
- SD Fig 5/Fig 5G/VHL+Beclin1 P54A LC3B.tiff
- __MACOSX/SD Fig 5/Fig 5G/._VHL+Beclin1 P54A LC3B.tiff
- SD Fig 5/Fig 5G/Beclin1 WT P54-OH.tiff
- __MACOSX/SD Fig 5/Fig 5G/._Beclin1 WT P54-OH.tiff
- SD Fig 5/Fig 5G/VHL+Beclin1 P54A P54-OH.tiff
- __MACOSX/SD Fig 5/Fig 5G/._VHL+Beclin1 P54A P54-OH.tiff
- SD Fig 5/Fig 5G/Beclin1 P54A p62.tiff
- __MACOSX/SD Fig 5/Fig 5G/._Beclin1 P54A p62.tiff
- SD Fig 5/Fig 5G/VHL+Beclin1 P54A p62.tiff
- __MACOSX/SD Fig 5/Fig 5G/._VHL+Beclin1 P54A p62.tiff
- SD Fig 5/Fig 5G/Beclin1 WT VHL.tiff
- __MACOSX/SD Fig 5/Fig 5G/._Beclin1 WT VHL.tiff
- SD Fig 5/Fig 5G/VHL+Beclin1 WT VHL.tiff
- __MACOSX/SD Fig 5/Fig 5G/._VHL+Beclin1 WT VHL.tiff
- SD Fig 5/Fig 5G/VHL+Beclin1 WT LC3B.tiff
- __MACOSX/SD Fig 5/Fig 5G/._VHL+Beclin1 WT LC3B.tiff
- SD Fig 5/Fig 5E/shVHL+Beclin1 WT LC3B.tiff
- __MACOSX/SD Fig 5/Fig 5E/._shVHL+Beclin1 WT LC3B.tiff
- SD Fig 5/Fig 5E/.DS_Store
- __MACOSX/SD Fig 5/Fig 5E/._.DS_Store
- SD Fig 5/Fig 5E/shVHL+Beclin1 WT VHL.tiff
- __MACOSX/SD Fig 5/Fig 5E/._shVHL+Beclin1 WT VHL.tiff
- SD Fig 5/Fig 5E/Beclin1 WT LC3B.tiff
- __MACOSX/SD Fig 5/Fig 5E/._Beclin1 WT LC3B.tiff
- SD Fig 5/Fig 5E/shVHL+Beclin1 P54A LC3B.tiff
- __MACOSX/SD Fig 5/Fig 5E/._shVHL+Beclin1 P54A LC3B.tiff
- SD Fig 5/Fig 5E/Beclin1 P54A P54-OH.tiff
- __MACOSX/SD Fig 5/Fig 5E/._Beclin1 P54A P54-OH.tiff
- SD Fig 5/Fig 5E/Beclin1 WT p62.tiff
- __MACOSX/SD Fig 5/Fig 5E/._Beclin1 WT p62.tiff
- SD Fig 5/Fig 5E/shVHL+Beclin1 P54A VHL.tiff
- __MACOSX/SD Fig 5/Fig 5E/._shVHL+Beclin1 P54A VHL.tiff
- SD Fig 5/Fig 5E/Beclin1 P54A VHL.tiff
- __MACOSX/SD Fig 5/Fig 5E/._Beclin1 P54A VHL.tiff
- SD Fig 5/Fig 5E/Beclin1 P54A LC3B.tiff
- __MACOSX/SD Fig 5/Fig 5E/._Beclin1 P54A LC3B.tiff
- SD Fig 5/Fig 5E/shVHL+Beclin1 WT p62.tiff
- __MACOSX/SD Fig 5/Fig 5E/._shVHL+Beclin1 WT p62.tiff
- SD Fig 5/Fig 5E/Beclin1 WT P54-OH.tiff
- __MACOSX/SD Fig 5/Fig 5E/._Beclin1 WT P54-OH.tiff
- SD Fig 5/Fig 5E/shVHL+Beclin1 WT P54-OH.tiff
- __MACOSX/SD Fig 5/Fig 5E/._shVHL+Beclin1 WT P54-OH.tiff
- SD Fig 5/Fig 5E/shVHL+Beclin1 P54A P54-OH.tiff
- __MACOSX/SD Fig 5/Fig 5E/._shVHL+Beclin1 P54A P54-OH.tiff
- SD Fig 5/Fig 5E/Beclin1 P54A p62.tiff
- __MACOSX/SD Fig 5/Fig 5E/._Beclin1 P54A p62.tiff
- SD Fig 5/Fig 5E/shVHL+Beclin1 P54A p62.tiff
- __MACOSX/SD Fig 5/Fig 5E/._shVHL+Beclin1 P54A p62.tiff
- SD Fig 5/Fig 5E/Beclin1 Wt VHL.tiff
- __MACOSX/SD Fig 5/Fig 5E/._Beclin1 Wt VHL.tiff
