# Supplementary material for: VHL suppresses autophagy and tumor growth through PHD1-dependent Beclin1 hydroxylation
Source: EMBO J. 2024 Feb 15;43(6):3. doi: 10.1038/s44318-024-00051-2 (PMC10943020; doi:10.1038/s44318-024-00051-2)
Supplement: Supplementary file 6 — Source Data Fig. 5 [file 44318_2024_51_MOESM6_ESM.zip › SD Fig 5/Source Data_Figure 5.xlsx]

## Sheet: Figure 5
Fig5A		apoptosis (%) SN-12C									apoptosis (%) TK-10
		Beclin1 WT		Beclin1 P54A-C1		Beclin1 P54A-C2					Beclin1 WT		Beclin1 P54A-C1		Beclin1 P54A-C2
	Experiment	+Glc	-Glc	+Glc	-Glc	+Glc	-Glc			Experiment	+Glc	-Glc	+Glc	-Glc	+Glc	-Glc
	1	3.39	52.92	5.51	13.67	3.71	24.86			1	3.27	43.69	3.24	17.19	3.48	20.3
	2	2.76	40.21	3.47	14.94	2.64	19.68			2	3.43	52.07	2.02	11.61	2.61	9.55
	3	4.38	50.84	3.52	18.07	3.09	11.47			3	4.04	52.76	2.23	8.42	3.2	16.99
	4	5.53	61.99	2.05	13.93	2.38	9.36			4	2.92	57.4	3.24	12.38	4.11	14.83
	5	4.38	48.09	4.42	10.69	2.85	7.95			5	4.82	41.37	2.67	18.99	2.83	12.64
	6	4.06	49.39	3.21	20.91	3.42	17.45			6	3.61	47.6	2.78	19.72	2.56	17.6
Fig5B		apoptosis (%) 786-O										apoptosis (%) RCC-4
		/				Flag-VHL						/				Flag-VHL
		Beclin1 WT		Beclin1 P54A		Beclin1 WT		Beclin1 P54A				Beclin1 WT		Beclin1 P54A		Beclin1 WT		Beclin1 P54A
	Experiment	+Glc	-Glc	+Glc	-Glc	+Glc	-Glc	+Glc	-Glc		Experiment	+Glc	-Glc	+Glc	-Glc	+Glc	-Glc	+Glc	-Glc
	1	3.31	13.75	3.02	15.66	3.5	54.5	3.01	25.54		1	3.51	16.5	3.52	13.53	3.64	47.62	2.27	25.9
	2	2.42	13.51	3.38	14.72	4.62	44.26	4.25	19.97		2	2.64	21.96	2.78	23.79	2.4	46.65	3.11	29.72
	3	3.7	25.06	2.64	17.01	3.22	47	2.44	20.78		3	3.78	10.2	4.33	14.39	3.13	40.22	2.72	34.81
	4	3.82	11.91	3.96	12.35	3	41.59	3.88	32.69		4	3.11	12.26	2.11	12.55	3.81	50.16	3.12	26.35
	5	3.69	10.04	3.13	9.93	4.24	37.36	3.14	24.08		5	2.56	11.83	3.89	23.12	4.16	41.3	2.11	24.79
	6	2.27	12.4	2.44	7.46	3.87	53.48	3.47	28.15		6	3.62	16.35	2.69	18.37	2.86	48.85	3.91	18.65
Fig5C		apoptosis (%) 786-O									apoptosis (%) RCC-4
		/				HA Hif2a-PA					/				HA Hif2a-PA
		/		Flag-VHL							/		Flag-VHL
	Experiment	+Glc	-Glc	+Glc	-Glc	+Glc	-Glc			Experiment	+Glc	-Glc	+Glc	-Glc	+Glc	-Glc
	1	2.14	19.12	3.05	41.34	3.71	51.96			1	3.51	14.14	2.76	38.76	3.41	34.63
	2	3.64	15.55	2.94	48.17	2.45	37.99			2	2.34	11.14	3.09	54.18	3.24	30.62
	3	3.87	11.41	3.28	46.43	4.61	29.73			3	4.47	9.56	3.57	57.1	4.15	52.67
	4	4.24	10.31	3.17	42.5	3.94	44.39			4	2.57	23.44	2.62	44.41	2.36	44.57
	5	3.08	9.13	2.14	53.98	2.19	32.55			5	3.12	18.37	3.71	48.19	2.67	31.71
	6	3.22	19.29	3.81	39.08	2.89	31.16			6	2.83	17.89	4.07	44.7	3.55	39.34
Fig5D	SN-12C
	Beclin1 WT	10	13	16	19	22	25	28
	1	22.84	24.69	47.5	67.84	81.53	107.06	122.7
	2	25.12	43.34	75.62	82.23	98.5	104.75	113.63
	3	28.11	30.3	70.24	75.92	86.22	112.42	139.04
	4	27.64	62.03	82.93	101.19	106.09	144.96	185.88
	5	31.57	78.93	100.63	121.73	124.22	158.23	200.42
	6	30.07	80.15	102.29	123.22	164.83	180.92	203.2
	Beclin1 P54A	10	13	16	19	22	25	28
	1	23.27	54.45	110.13	158.48	177.32	324.17	418.51
	2	22.41	75.55	110.59	160.89	331.04	377.74	463.83
	3	24.7	77.86	169.71	190.93	338.91	409.62	485.48
	4	28.1	101.88	185.3	253.55	333.75	392.9	517.82
	5	33.81	132.86	194.62	270.13	355	500.74	636.39
	6	31.78	123.56	222.11	283.62	459.46	614.6	725.16
	Beclin1 WT+VHL shRNA	10	13	16	19	22	25	28
	1	27.27	115.87	228.58	342.34	488.39	630.15	895.32
	2	32.34	118	219.75	340.96	469.65	798.53	854.79
	3	29.76	107.09	210.18	326.39	572.05	949.71	1184.95
	4	27.5	168.28	268.82	396.11	554.65	817.71	948.09
	5	37.97	162.67	319.9	460.92	759.7	1036.62	1351.3
	6	35.45	213.65	386.25	507.5	729.9	971.06	1203.5
	Beclin1 P54A+VHL shRNA	10	13	16	19	22	25	28
	1	24.67	113.45	266.47	360.71	531.2	541.22	899.3
	2	21.55	107.98	241.03	387.78	571.75	712.91	1066.12
	3	31.77	104.93	263.51	405.23	609.3	883.11	1060.49
	4	31.15	118.35	341.94	524.73	777.16	1023.77	1438.74
	5	34.28	180.68	324.14	422.13	663.32	909.29	1219.1
	6	33.25	175.69	333.61	442.54	652.01	905.37	1091.98
Fig5F	786-o
	Beclin1 WT	10	13	16	19	22	25	28
	1	19.79	131.91	196.63	289.1	453.01	722.89	961.35
	2	28.6	102.5	207.21	287.08	585.53	620.18	881.45
	3	35.1	162.71	214.53	380.38	659.67	727.99	1018.37
	4	33.36	146.09	337.44	423.07	700.58	1002.34	1366.83
	5	32.94	166.55	266.22	408.73	712.95	930.13	1031.7
	6	33.6	144.34	223.18	387.56	667.63	875.85	1020.96
	Beclin1 P54A	10	13	16	19	22	25	28
	1	28.57	135.27	247.26	336.01	560.08	664	898.33
	2	28.51	137.76	241.17	334.78	519.06	607.23	897.89
	3	26.63	126.49	198.5	331.26	502.71	597.07	855.09
	4	31.16	168.63	256.07	425.23	618.46	803.48	898.71
	5	44.84	205.24	335.4	477.32	734.54	899.75	1301.47
	6	34.13	170.12	256.4	453.46	639.83	842.18	1158.07
	Beclin1 WT+Flag-VHL	10	13	16	19	22	25	28
	1	25.4	30.87	52.8	76.31	108.4	111.64	126.3
	2	24.29	25.53	42.9	70.89	78.14	79.93	82.65
	3	31.68	65.54	103.94	120.89	146.71	179.3	172.26
	4	27.51	33.02	69.76	77.9	109.13	128.54	159.65
	5	33.94	90.29	125.55	132.35	162.95	187.86	212.93
	6	28.92	49.25	83.78	88.42	109.27	144.54	168.11
	Beclin1 P54A+Flag-VHL	10	13	16	19	22	25	28
	1	28.39	51.3	127.74	215.81	277.39	365.02	396.97
	2	19.85	63.51	104.42	142.29	197.4	342.39	391.5
	3	22.19	57.26	143.6	203.48	276.57	316.56	386.01
	4	34.03	143.42	207.69	288.94	368.38	468.56	601.68
	5	32.02	113.23	193.57	228.35	351.68	486.61	581.4
	6	32.37	131.71	194.6	239.4	312.48	475	617.35
Fig5H
	MOCK	10	13	16	19	22	25	28
	1	29.73	136.23	197.37	350.18	497.16	776.11	975.8
	2	21.27	105.74	146.26	332.45	401.02	574.06	685.39
	3	28.6	125.06	199.6	348.24	477.09	656.38	798.75
	4	34.52	173.58	303.27	480.83	661.23	991.59	1135.14
	5	31.02	145.79	203.62	417.6	561.4	736.73	996.19
	6	34.26	147.55	241.35	436.07	614.04	791.82	1004.44
	PT2385	10	13	16	19	22	25	28
	1	24.87	54.06	80.22	121.66	128.13	255.34	290.31
	2	27.07	77.03	89.68	143.85	188.16	266.27	316.95
	3	29.33	93.24	126.24	177.27	218.17	349.03	354.93
	4	32.48	83.62	140.47	177.4	289.23	322.8	424.86
	5	37.63	129.95	142.77	257.59	282.03	427.98	626.56
	6	38.16	124.07	200.28	286.21	356.91	590.93	617.89
	SAR405	10	13	16	19	22	25	28
	1	23.41	41.26	99.45	153.34	249.74	302.58	425.79
	2	26.93	86.41	137.52	160.6	278.85	322.23	469.53
	3	33.68	115.73	188.97	204.92	300.61	385.52	525.91
	4	28.46	109.29	156.74	203.63	292.4	377.75	514.91
	5	26.84	85.76	127.34	152.28	223.35	290.18	433.24
	6	28.4	88.23	117.63	158.88	282.46	334.35	511.24
	PT2385+SAR405	10	13	16	19	22	25	28
	1	27.89	62.29	65.76	105.75	111.53	128.1	170.5
	2	22.14	20.24	35.06	58.68	59.35	88.04	95.57
	3	22.83	40.69	61.89	70.99	72.15	94.61	109.54
	4	27.91	45.65	58.99	63.49	100.88	98.85	169.22
	5	34.2	74.59	105.45	119.75	140.02	179.29	205.39
	6	29.54	63.63	93.68	112.85	120.49	131.35	176.21
Fig5I		apoptosis (%) 786-O
	Experiment	/	PT2385	SAR405	PT2385+SAR405
	1	3.23	24.55	16.51	45.96
	2	4.91	14.85	22.65	41.3
	3	2.69	19.31	25	50.81
	4	4.13	14.08	17.3	51.77
	5	2.14	21.34	16.4	37.79
	6	3.73	18.21	26.02	44.59
	7	3.17	20.15	18.92	52.53
	8	2.61	12.74	13.56	46.17
	9	3.04	27.16	26.89	40.86
	10	4.49	21.32	11.66	44.32
