# Supplementary material for: VHL suppresses autophagy and tumor growth through PHD1-dependent Beclin1 hydroxylation
Source: EMBO J. 2024 Feb 15;43(6):3. doi: 10.1038/s44318-024-00051-2 (PMC10943020; doi:10.1038/s44318-024-00051-2)
Supplement: Supplementary file 7 — Source Data Fig. 6 [file 44318_2024_51_MOESM7_ESM.zip]

Archive with 48 entries (46 files):
- SD Fig 6/
- SD Fig 6/.DS_Store
- __MACOSX/SD Fig 6/._.DS_Store
- SD Fig 6/Fig 6A/
- SD Fig 6/Source Data_Figure 6.xlsx
- __MACOSX/SD Fig 6/._Source Data_Figure 6.xlsx
- SD Fig 6/Fig 6A/Tumor1 LC3B.tiff
- __MACOSX/SD Fig 6/Fig 6A/._Tumor1 LC3B.tiff
- SD Fig 6/Fig 6A/.DS_Store
- __MACOSX/SD Fig 6/Fig 6A/._.DS_Store
- SD Fig 6/Fig 6A/Tumor2 VHL.tiff
- __MACOSX/SD Fig 6/Fig 6A/._Tumor2 VHL.tiff
- SD Fig 6/Fig 6A/Tumor3 VHL.tiff
- __MACOSX/SD Fig 6/Fig 6A/._Tumor3 VHL.tiff
- SD Fig 6/Fig 6A/Tumor1 P62.tiff
- __MACOSX/SD Fig 6/Fig 6A/._Tumor1 P62.tiff
- SD Fig 6/Fig 6A/Tumor3 P54-OH.tiff
- __MACOSX/SD Fig 6/Fig 6A/._Tumor3 P54-OH.tiff
- SD Fig 6/Fig 6A/Tumor4 VHL.tiff
- __MACOSX/SD Fig 6/Fig 6A/._Tumor4 VHL.tiff
- SD Fig 6/Fig 6A/Tumor1 Beclin1.tif
- __MACOSX/SD Fig 6/Fig 6A/._Tumor1 Beclin1.tif
- SD Fig 6/Fig 6A/Tumor2 P54-OH.tiff
- __MACOSX/SD Fig 6/Fig 6A/._Tumor2 P54-OH.tiff
- SD Fig 6/Fig 6A/Tumor2 P62.tiff
- __MACOSX/SD Fig 6/Fig 6A/._Tumor2 P62.tiff
- SD Fig 6/Fig 6A/Tumor3 P62.tiff
- __MACOSX/SD Fig 6/Fig 6A/._Tumor3 P62.tiff
- SD Fig 6/Fig 6A/Tumor3 LC3B.tiff
- __MACOSX/SD Fig 6/Fig 6A/._Tumor3 LC3B.tiff
- SD Fig 6/Fig 6A/Tumor2 Beclin1.tiff
- __MACOSX/SD Fig 6/Fig 6A/._Tumor2 Beclin1.tiff
- SD Fig 6/Fig 6A/Tumor1 VHL.tiff
- __MACOSX/SD Fig 6/Fig 6A/._Tumor1 VHL.tiff
- SD Fig 6/Fig 6A/Tumor4 Beclin1.tiff
- __MACOSX/SD Fig 6/Fig 6A/._Tumor4 Beclin1.tiff
- SD Fig 6/Fig 6A/Tumor3 Beclin1.tiff
- __MACOSX/SD Fig 6/Fig 6A/._Tumor3 Beclin1.tiff
- SD Fig 6/Fig 6A/Tumor2 LC3B.tiff
- __MACOSX/SD Fig 6/Fig 6A/._Tumor2 LC3B.tiff
- SD Fig 6/Fig 6A/Tumor4 P54-OH.tiff
- __MACOSX/SD Fig 6/Fig 6A/._Tumor4 P54-OH.tiff
- SD Fig 6/Fig 6A/Tumor4 LC3B.tiff
- __MACOSX/SD Fig 6/Fig 6A/._Tumor4 LC3B.tiff
- SD Fig 6/Fig 6A/Tumor4 P62.tiff
- __MACOSX/SD Fig 6/Fig 6A/._Tumor4 P62.tiff
- SD Fig 6/Fig 6A/Tumor1 P54-OH.tiff
- __MACOSX/SD Fig 6/Fig 6A/._Tumor1 P54-OH.tiff
