# Supplementary material for: VHL suppresses autophagy and tumor growth through PHD1-dependent Beclin1 hydroxylation
Source: EMBO J. 2024 Feb 15;43(6):3. doi: 10.1038/s44318-024-00051-2 (PMC10943020; doi:10.1038/s44318-024-00051-2)
Supplement: Supplementary file 7 — Source Data Fig. 6 [file 44318_2024_51_MOESM7_ESM.zip › SD Fig 6/Source Data_Figure 6.xlsx]

## Sheet: Figure 6
6C
	Beclin1 P54-OH score	LC3B score		Beclin1 P54-OH score	p62 score
	1	6		1	1
	1	7		1	2
	1	8		1	3
	1	8		1	3
	1	6		2	2
	2	5		2	3
	2	7		2	3
	2	8		2	5
	3	5		2	5
	3	5		3	3
	3	6		3	4
	3	7		3	4
	4	2		3	5
	4	2		4	3
	4	4		4	4
	4	5		4	4
	4	2		4	6
	5	1		4	6
	5	1		5	4
	5	3		5	5
	5	3		5	6
	5	4		5	8
	6	2		5	8
	6	3		6	3
	6	5		6	5
	6	5		6	6
	6	5		6	7
	7	1		6	7
	7	1		7	4
	7	2		7	6
	7	2		7	6
	7	4		7	6
	7	4		7	8
	7	4		7	8
	8	1		7	4
	8	1		7	6
	8	2		8	6
	8	2		8	7
	8	3		8	8
	8	3		8	8
6d
	Days elapsed	low staining	high staining
	2	1
	4		1
	3		1
	8		1
	13		1
	10		1
	16	1
	80		0
	12		1
	17		1
	17	1
	18		1
	18		1
	3	1
	2	1
	8	1
	4	1
	9	1
	6	1
	7	1
	7	1
	11	1
	10	1
	17	1
	11	1
	12	1
	21	1
	12	1
	14	1
	19	1
	17	1
	15	1
	6	1
	32		1
	36		1
	43		1
	41		1
	12		1
	15		1
	13		1
	53		1
	66	1
	12		1
	74	1
	15		1
	6		1
	18		1
	49		0
	42	0
	43		0
	51		0
	44		0
	59		0
	52		0
	48		0
	59		1
	63		0
	54		0
	69		0
	66		0
	71		1
	61		0
	54		0
	64		0
	78		0
	45		0
	79		0
	68	0
	78		0
	71		0
	80		0
	80	0
	45	1
	43	0
	43	0
	54		1
	56	1
	43	0
	20	1
	37	0
	55	1
	54		0
	53	1
	74	0
	23	1
	77	0
	68	0
	23	1
	39	1
	79	0
